# Supplementary material for: Gene Flooding: Proposal to Flood Invasive Populations With Inbred Individuals as a Form of Low‐Tech Genetic Control
Source: Ecol Evol. 2026 Jan 19;16(1):e72913. doi: 10.1002/ece3.72913 (PMC12815697; doi:10.1002/ece3.72913)
Supplement: Supplementary file 2 — Data S2: ece372913‐sup‐0002‐supinfo.xlsx. [file ECE3-16-e72913-s001.xlsx]

## Sheet: wild
Gen	A	A	A	A	A	A	A	A	A	A	b	b	b	b	b	b	b	b	b	b	f	f	f	f	f	f	f	f	f	f	s	s	s	s	s	s	s	s	s	s
1						0.0320513										0.00641026					0.520588	0.557353	0.554167	0.488571	0.473684	0.461538	0.442647	0.459722	0.515152	0.489189	0.479412	0.442647	0.445833	0.511429	0.526316	0.5	0.557353	0.540278	0.484848	0.510811
2		0.003				0.0445		0.0035	0.0035			0.003			0.003	0.0105		0.005	0.002		0.5265	0.572	0.5385	0.4915	0.4705	0.471	0.444	0.461	0.513	0.4995	0.4735	0.422	0.4615	0.5085	0.5265	0.474	0.556	0.5305	0.4815	0.5005
3		0.006		0.0015	0.0025	0.0665	0.0005	0.007	0.0085	0.0015	0.001	0.0025	0.002	0.0005	0.0055	0.014	0.0005	0.01	0.002	0.0015	0.504	0.575	0.5225	0.5025	0.4815	0.447	0.433	0.44	0.5	0.4755	0.495	0.4165	0.4755	0.4955	0.5105	0.4725	0.566	0.543	0.4895	0.5215
4	0.0015	0.0085	0.0045	0.001	0.006	0.1485	0.0015	0.0105	0.0225	0.003	0.002	0.005	0.005	0.0025	0.0145	0.0305	0.002	0.015	0.015	0.0045	0.512	0.574	0.526	0.493	0.4885	0.4025	0.405	0.449	0.4875	0.4795	0.4845	0.4125	0.4645	0.5035	0.491	0.4185	0.5915	0.5255	0.475	0.513
5	0.01	0.014	0.039	0.0055	0.022	0.2725	0.007	0.04	0.1205	0.009	0.003	0.0105	0.022	0.0055	0.044	0.059	0.008	0.0375	0.065	0.014	0.5035	0.561	0.502	0.4945	0.4645	0.338	0.4205	0.4215	0.4075	0.454	0.4835	0.4145	0.437	0.4945	0.4695	0.3305	0.5645	0.501	0.407	0.523
6	0.0655	0.049	0.166	0.0385	0.1155	0.3665	0.024	0.1245	0.2065	0.04	0.0085	0.042	0.0565	0.039	0.119	0.0915	0.0275	0.111	0.1045	0.0415	0.4785	0.525	0.4025	0.479	0.392	0.2965	0.4155	0.3435	0.3335	0.4285	0.4475	0.384	0.375	0.4435	0.3735	0.2455	0.533	0.421	0.3555	0.49
7	0.197	0.1245	0.268	0.1255	0.1765	0.4405	0.105	0.1905	0.3005	0.1145	0.0335	0.1025	0.0855	0.0985	0.1615	0.11	0.098	0.169	0.1375	0.098	0.4195	0.4455	0.3405	0.4125	0.3405	0.246	0.3285	0.303	0.2825	0.378	0.35	0.3275	0.306	0.3635	0.3215	0.2035	0.4685	0.3375	0.2795	0.4095
8	0.314	0.2085	0.345	0.197	0.2535	0.521	0.2035	0.2685	0.3675	0.203	0.042	0.147	0.1045	0.156	0.1945	0.122	0.1495	0.1955	0.157	0.138	0.335	0.367	0.2905	0.3455	0.28	0.186	0.27	0.237	0.244	0.309	0.309	0.2775	0.26	0.3015	0.272	0.171	0.377	0.299	0.2315	0.35
9	0.433	0.275	0.4185	0.275	0.334	0.575	0.284	0.3435	0.4235	0.287	0.05	0.178	0.123	0.1795	0.191	0.123	0.176	0.208	0.177	0.158	0.271	0.324	0.2415	0.287	0.2365	0.158	0.2285	0.196	0.216	0.2655	0.246	0.223	0.217	0.2585	0.2385	0.144	0.3115	0.2525	0.1835	0.2895
10	0.545	0.354	0.4795	0.3375	0.4	0.6375	0.34	0.424	0.5075	0.384	0.0585	0.1845	0.125	0.202	0.2015	0.129	0.1885	0.2185	0.1615	0.1675	0.2045	0.2585	0.2055	0.245	0.195	0.123	0.1905	0.1555	0.182	0.213	0.192	0.203	0.19	0.2155	0.2035	0.1105	0.281	0.202	0.149	0.2355
11	0.6145	0.4325	0.524	0.385	0.464	0.6785	0.4115	0.492	0.553	0.445	0.066	0.168	0.1335	0.2115	0.205	0.1275	0.1995	0.2035	0.173	0.1715	0.168	0.216	0.179	0.217	0.165	0.103	0.1595	0.132	0.143	0.182	0.1515	0.1835	0.1635	0.1865	0.166	0.091	0.2295	0.1725	0.131	0.2015
12	0.682	0.48	0.57	0.462	0.5335	0.7275	0.484	0.5495	0.6095	0.4995	0.064	0.176	0.141	0.1985	0.1915	0.116	0.1965	0.2045	0.161	0.167	0.122	0.1905	0.1425	0.1835	0.141	0.0805	0.1285	0.1065	0.128	0.1595	0.132	0.1535	0.1465	0.156	0.134	0.076	0.191	0.1395	0.1015	0.174
13	0.7275	0.5235	0.6065	0.5065	0.5885	0.781	0.528	0.6035	0.6475	0.557	0.063	0.1755	0.151	0.201	0.186	0.101	0.2135	0.2	0.1475	0.169	0.0975	0.156	0.124	0.167	0.111	0.057	0.102	0.09	0.121	0.13	0.112	0.145	0.1185	0.1255	0.1145	0.061	0.1565	0.1065	0.084	0.144
14	0.7745	0.5715	0.646	0.5685	0.6565	0.7895	0.581	0.6295	0.6795	0.5955	0.063	0.1875	0.136	0.1755	0.169	0.107	0.2075	0.202	0.1495	0.172	0.0745	0.1145	0.105	0.139	0.091	0.053	0.079	0.0755	0.108	0.1055	0.088	0.1265	0.113	0.117	0.0835	0.0505	0.1325	0.093	0.063	0.127
15	0.7975	0.619	0.6825	0.5925	0.6765	0.812	0.6285	0.6585	0.715	0.617	0.0655	0.182	0.135	0.1905	0.167	0.106	0.2025	0.1975	0.1545	0.18	0.058	0.09	0.09	0.1245	0.0835	0.045	0.0625	0.06	0.0785	0.0915	0.079	0.109	0.0925	0.0925	0.073	0.037	0.1065	0.084	0.052	0.1115
16	0.822	0.6485	0.692	0.61	0.713	0.8195	0.6485	0.699	0.751	0.639	0.0675	0.187	0.1535	0.1925	0.1545	0.1035	0.204	0.1795	0.144	0.1825	0.048	0.0835	0.081	0.124	0.065	0.037	0.053	0.046	0.066	0.082	0.0625	0.081	0.0735	0.0735	0.0675	0.04	0.0945	0.0755	0.039	0.0965
17	0.845	0.6905	0.725	0.6585	0.727	0.8075	0.691	0.7205	0.7705	0.6655	0.055	0.168	0.1485	0.178	0.1715	0.1275	0.178	0.171	0.1255	0.186	0.0395	0.071	0.0655	0.0895	0.05	0.028	0.045	0.0385	0.0695	0.066	0.0605	0.0705	0.061	0.074	0.0515	0.037	0.086	0.07	0.0345	0.0825
18	0.857	0.7215	0.747	0.698	0.7555	0.8275	0.7165	0.7455	0.7995	0.703	0.059	0.1635	0.1575	0.164	0.162	0.115	0.1625	0.158	0.1165	0.164	0.0355	0.058	0.049	0.0765	0.0405	0.024	0.0425	0.0315	0.057	0.0605	0.0485	0.057	0.0465	0.0615	0.042	0.0335	0.0785	0.065	0.027	0.0725
19	0.862	0.731	0.7765	0.721	0.786	0.846	0.731	0.7725	0.8055	0.7395	0.07	0.173	0.146	0.162	0.1395	0.0985	0.159	0.1545	0.116	0.1565	0.024	0.054	0.038	0.0635	0.0365	0.019	0.04	0.023	0.051	0.0415	0.044	0.042	0.0395	0.0535	0.038	0.0365	0.07	0.05	0.0275	0.0625
20	0.8665	0.7445	0.7935	0.746	0.815	0.861	0.7585	0.7915	0.821	0.76	0.0695	0.174	0.1445	0.173	0.125	0.096	0.1475	0.1425	0.122	0.144	0.0205	0.0485	0.0265	0.042	0.025	0.013	0.0365	0.02	0.033	0.044	0.0435	0.033	0.0355	0.039	0.035	0.03	0.0575	0.046	0.024	0.052
21	0.891	0.7655	0.8185	0.77	0.8335	0.88	0.7695	0.805	0.8355	0.798	0.064	0.174	0.128	0.161	0.126	0.0925	0.149	0.1405	0.1085	0.1225	0.013	0.0345	0.023	0.035	0.0155	0.0095	0.0305	0.016	0.0335	0.04	0.032	0.026	0.0305	0.034	0.025	0.018	0.051	0.0385	0.0225	0.0395
22	0.904	0.782	0.835	0.7995	0.851	0.886	0.762	0.8125	0.8355	0.8135	0.0605	0.176	0.1155	0.1365	0.1175	0.0945	0.167	0.147	0.1125	0.127	0.0095	0.027	0.0235	0.0365	0.009	0.008	0.025	0.0125	0.024	0.0305	0.026	0.015	0.026	0.0275	0.0225	0.0115	0.046	0.028	0.028	0.029
23	0.9165	0.807	0.844	0.802	0.86	0.886	0.787	0.838	0.856	0.827	0.0595	0.1525	0.1115	0.132	0.1145	0.1025	0.158	0.1385	0.101	0.1215	0.007	0.0245	0.02	0.034	0.007	0.0055	0.0205	0.009	0.0165	0.0225	0.017	0.016	0.0245	0.032	0.0185	0.006	0.0345	0.0145	0.0265	0.029
24	0.9175	0.8255	0.851	0.8195	0.857	0.8985	0.811	0.85	0.861	0.829	0.063	0.1435	0.1165	0.123	0.121	0.094	0.1365	0.1335	0.0985	0.1285	0.0075	0.019	0.017	0.0325	0.008	0.0015	0.021	0.006	0.0195	0.019	0.012	0.012	0.0155	0.025	0.014	0.006	0.0315	0.0105	0.021	0.0235
25	0.924	0.843	0.853	0.8475	0.889	0.91	0.832	0.856	0.882	0.8435	0.0615	0.133	0.122	0.11	0.0965	0.0835	0.119	0.129	0.0875	0.1225	0.005	0.0175	0.014	0.0245	0.004	0.002	0.0205	0.0075	0.0165	0.018	0.0095	0.0065	0.011	0.018	0.0105	0.0045	0.0285	0.0075	0.014	0.016
26	0.9215	0.8625	0.8645	0.852	0.8825	0.9145	0.841	0.8635	0.8685	0.863	0.0645	0.118	0.116	0.118	0.1055	0.0795	0.126	0.1245	0.103	0.1075	0.0045	0.014	0.01	0.0155	0.0025	0.0015	0.0145	0.005	0.0155	0.016	0.0095	0.0055	0.0095	0.0145	0.0095	0.0045	0.0185	0.007	0.013	0.0135
27	0.9265	0.8685	0.865	0.872	0.885	0.918	0.8455	0.8695	0.869	0.8705	0.0655	0.115	0.115	0.1065	0.102	0.075	0.131	0.121	0.107	0.106	0.0015	0.013	0.011	0.01	0.0035	0.0015	0.0095	0.0045	0.013	0.0125	0.0065	0.0035	0.009	0.0115	0.0095	0.0055	0.014	0.005	0.011	0.011
28	0.932	0.873	0.87	0.885	0.8865	0.9245	0.871	0.869	0.878	0.87	0.062	0.1155	0.112	0.095	0.099	0.072	0.114	0.1235	0.1005	0.115	0.0005	0.009	0.008	0.0085	0.0045	0.0005	0.0045	0.0015	0.0125	0.007	0.0055	0.0025	0.01	0.0115	0.01	0.003	0.0105	0.006	0.009	0.008
29	0.9365	0.877	0.886	0.9035	0.904	0.9245	0.868	0.877	0.8795	0.8765	0.059	0.114	0.101	0.084	0.0835	0.0725	0.117	0.1175	0.0945	0.113		0.006	0.0045	0.0055	0.004		0.0035	0.0005	0.013	0.005	0.0045	0.003	0.0085	0.007	0.0085	0.003	0.0115	0.005	0.013	0.0055
30	0.937	0.8755	0.8915	0.913	0.9105	0.9335	0.88	0.8745	0.898	0.8805	0.0585	0.1165	0.0965	0.073	0.082	0.065	0.1035	0.122	0.0775	0.111		0.0035	0.005	0.004	0.001		0.0045	0.001	0.013	0.0035	0.0045	0.0045	0.007	0.01	0.0065	0.0015	0.012	0.0025	0.0115	0.005
31	0.9315	0.886	0.9	0.9185	0.917	0.9375	0.887	0.874	0.906	0.8845	0.0655	0.107	0.091	0.0725	0.0785	0.0605	0.098	0.124	0.076	0.1065		0.004	0.0025	0.0015			0.0055	0.001	0.0105	0.003	0.003	0.003	0.0065	0.0075	0.0045	0.002	0.0095	0.001	0.0075	0.006
32	0.9405	0.896	0.8975	0.9215	0.9245	0.9355	0.875	0.8765	0.906	0.888	0.059	0.097	0.095	0.0695	0.07	0.0635	0.114	0.1225	0.0815	0.104		0.0035	0.0035	0.0015			0.005	0.0005	0.007	0.0015	0.0005	0.0035	0.004	0.0075	0.0055	0.001	0.006	0.0005	0.0055	0.0065
33	0.939	0.8835	0.9115	0.914	0.9255	0.9375	0.872	0.871	0.9115	0.8725	0.0605	0.108	0.081	0.076	0.0715	0.0615	0.1185	0.128	0.0745	0.1185		0.0055	0.0035	0.0025			0.005		0.008	0.001	0.0005	0.003	0.004	0.0075	0.003	0.001	0.0045	0.001	0.006	0.008
34	0.938	0.884	0.9255	0.909	0.9295	0.9355	0.887	0.867	0.914	0.885	0.061	0.1085	0.071	0.0835	0.068	0.064	0.105	0.1325	0.077	0.109		0.0035	0.002	0.0005			0.0045		0.0035	0.0025	0.001	0.004	0.0015	0.007	0.0025	0.0005	0.0035	0.0005	0.0055	0.0035
35	0.939	0.892	0.9165	0.9215	0.9375	0.93	0.898	0.87	0.91	0.9	0.0605	0.101	0.0815	0.0715	0.06	0.07	0.097	0.1295	0.0775	0.0945		0.0025	0.001	0.001			0.0005		0.005	0.003	0.0005	0.0045	0.001	0.006	0.0025		0.0045	0.0005	0.0075	0.0025
36	0.95	0.8975	0.9175	0.925	0.9415	0.925	0.9035	0.8775	0.9235	0.902	0.05	0.098	0.081	0.07	0.0575	0.075	0.091	0.122	0.0665	0.094		0.001	0.0005	0.0005			0.0005		0.004	0.0015		0.0035	0.001	0.0045	0.001		0.005	0.0005	0.006	0.0025
37	0.9485	0.911	0.9255	0.934	0.9515	0.934	0.9005	0.877	0.926	0.8965	0.0515	0.085	0.074	0.064	0.0475	0.066	0.093	0.123	0.064	0.0995		0.0005					0.0005		0.0045	0.0005		0.0035	0.0005	0.002	0.001		0.006		0.0055	0.0035
38	0.9575	0.92	0.922	0.9235	0.95	0.9305	0.9155	0.8885	0.9315	0.906	0.0425	0.078	0.078	0.075	0.05	0.0695	0.0795	0.1115	0.0585	0.0915		0.0005					0.0005		0.004	0.0005		0.0015		0.0015			0.0045		0.006	0.002
39	0.9475	0.925	0.9175	0.9245	0.9535	0.9345	0.9145	0.9025	0.9355	0.9065	0.0525	0.0735	0.0825	0.075	0.0465	0.0655	0.081	0.0975	0.0565	0.0905							0.0005		0.0035	0.0005		0.0015		0.0005			0.004		0.0045	0.0025
40	0.96	0.939	0.9215	0.9285	0.948	0.9365	0.917	0.8915	0.9415	0.9125	0.04	0.0605	0.0785	0.071	0.052	0.0635	0.08	0.1085	0.0505	0.087									0.0035			0.0005		0.0005			0.003		0.0045	0.0005
41	0.959	0.939	0.92	0.918	0.9495	0.9445	0.911	0.899	0.9415	0.9115	0.041	0.061	0.08	0.0815	0.0505	0.0555	0.085	0.101	0.0545	0.0885									0.0015					0.0005			0.004		0.0025
42	0.954	0.9435	0.931	0.9255	0.955	0.945	0.912	0.89	0.946	0.911	0.046	0.0565	0.069	0.0745	0.045	0.055	0.0835	0.11	0.0525	0.089																	0.0045		0.0015
43	0.953	0.9335	0.9385	0.927	0.955	0.9485	0.928	0.9015	0.954	0.9055	0.047	0.0665	0.0615	0.073	0.045	0.0515	0.0675	0.0985	0.0455	0.0945																	0.0045		0.0005
44	0.9605	0.9345	0.934	0.9305	0.9535	0.9465	0.931	0.9105	0.9535	0.898	0.0395	0.0655	0.066	0.0695	0.0465	0.0535	0.064	0.0895	0.0465	0.102																	0.005
45	0.959	0.9285	0.933	0.937	0.9565	0.9505	0.931	0.9155	0.956	0.9125	0.041	0.0715	0.067	0.063	0.0435	0.0495	0.0655	0.0845	0.044	0.0875																	0.0035
46	0.9545	0.9165	0.931	0.942	0.9495	0.944	0.9275	0.9185	0.9585	0.919	0.0455	0.0835	0.069	0.058	0.0505	0.056	0.069	0.0815	0.0415	0.081																	0.0035
47	0.954	0.913	0.936	0.9355	0.9445	0.9445	0.9205	0.913	0.9695	0.929	0.046	0.087	0.064	0.0645	0.0555	0.0555	0.075	0.087	0.0305	0.071																	0.0045
48	0.96	0.911	0.9455	0.934	0.9455	0.9485	0.928	0.9085	0.961	0.927	0.04	0.089	0.0545	0.066	0.0545	0.0515	0.0695	0.0915	0.039	0.073																	0.0025
49	0.966	0.907	0.9365	0.9405	0.9485	0.9415	0.9325	0.9185	0.963	0.9235	0.034	0.093	0.0635	0.0595	0.0515	0.0585	0.065	0.0815	0.037	0.0765																	0.0025
50	0.9735	0.915	0.934	0.948	0.9495	0.9395	0.934	0.915	0.96	0.932	0.0265	0.085	0.066	0.052	0.0505	0.0605	0.064	0.085	0.04	0.068																	0.002
51	0.9705	0.9115	0.931	0.954	0.9525	0.9465	0.935	0.9275	0.9605	0.9325	0.0295	0.0885	0.069	0.046	0.0475	0.0535	0.0625	0.0725	0.0395	0.0675																	0.0025
52	0.97	0.9115	0.935	0.9605	0.9595	0.9475	0.9375	0.928	0.964	0.9345	0.03	0.0885	0.065	0.0395	0.0405	0.0525	0.0615	0.072	0.036	0.0655																	0.001
53	0.9715	0.927	0.9405	0.959	0.963	0.9445	0.933	0.931	0.9605	0.9505	0.0285	0.073	0.0595	0.041	0.037	0.0555	0.066	0.069	0.0395	0.0495																	0.001
54	0.9655	0.9325	0.947	0.96	0.968	0.947	0.928	0.9455	0.9525	0.951	0.0345	0.0675	0.053	0.04	0.032	0.053	0.071	0.0545	0.0475	0.049																	0.001
55	0.9595	0.9295	0.9545	0.951	0.9705	0.951	0.9315	0.949	0.9585	0.949	0.0405	0.0705	0.0455	0.049	0.0295	0.049	0.0675	0.051	0.0415	0.051																	0.001
56	0.9595	0.925	0.951	0.965	0.9705	0.949	0.9315	0.9465	0.968	0.9395	0.0405	0.075	0.049	0.035	0.0295	0.051	0.0685	0.0535	0.032	0.0605
57	0.971	0.929	0.95	0.965	0.9725	0.948	0.937	0.952	0.956	0.938	0.029	0.071	0.05	0.035	0.0275	0.052	0.063	0.048	0.044	0.062
58	0.9695	0.9315	0.9465	0.9725	0.967	0.9425	0.9545	0.9475	0.952	0.94	0.0305	0.0685	0.0535	0.0275	0.033	0.0575	0.0455	0.0525	0.048	0.06
59	0.971	0.9365	0.942	0.9695	0.966	0.9285	0.953	0.9505	0.9645	0.946	0.029	0.0635	0.058	0.0305	0.034	0.0715	0.047	0.0495	0.0355	0.054
60	0.9675	0.938	0.947	0.967	0.9645	0.936	0.957	0.94	0.965	0.938	0.0325	0.062	0.053	0.033	0.0355	0.064	0.043	0.06	0.035	0.062
61	0.969	0.9365	0.9535	0.9665	0.965	0.937	0.9505	0.9455	0.9625	0.9365	0.031	0.0635	0.0465	0.0335	0.035	0.063	0.0495	0.0545	0.0375	0.0635
62	0.9755	0.942	0.9525	0.967	0.964	0.9415	0.946	0.9535	0.956	0.923	0.0245	0.058	0.0475	0.033	0.036	0.0585	0.054	0.0465	0.044	0.077
63	0.9765	0.951	0.9535	0.9605	0.9665	0.9445	0.956	0.951	0.9585	0.9265	0.0235	0.049	0.0465	0.0395	0.0335	0.0555	0.044	0.049	0.0415	0.0735
64	0.9815	0.955	0.9555	0.9565	0.9635	0.9425	0.9605	0.964	0.959	0.9345	0.0185	0.045	0.0445	0.0435	0.0365	0.0575	0.0395	0.036	0.041	0.0655
65	0.984	0.9565	0.96	0.957	0.9665	0.9355	0.9605	0.9655	0.964	0.9405	0.016	0.0435	0.04	0.043	0.0335	0.0645	0.0395	0.0345	0.036	0.0595
66	0.978	0.96	0.961	0.957	0.9615	0.942	0.952	0.9645	0.966	0.933	0.022	0.04	0.039	0.043	0.0385	0.058	0.048	0.0355	0.034	0.067
67	0.975	0.954	0.9705	0.961	0.9565	0.9595	0.944	0.9575	0.9675	0.929	0.025	0.046	0.0295	0.039	0.0435	0.0405	0.056	0.0425	0.0325	0.071
68	0.977	0.951	0.9655	0.9615	0.962	0.956	0.9435	0.951	0.973	0.9365	0.023	0.049	0.0345	0.0385	0.038	0.044	0.0565	0.049	0.027	0.0635
69	0.979	0.949	0.961	0.9565	0.964	0.9555	0.953	0.947	0.972	0.931	0.021	0.051	0.039	0.0435	0.036	0.0445	0.047	0.053	0.028	0.069			9.75
70	0.981	0.9515	0.9625	0.9505	0.9635	0.9545	0.959	0.944	0.968	0.9355	0.019	0.0485	0.0375	0.0495	0.0365	0.0455	0.041	0.056	0.032	0.0645
71	0.984	0.9465	0.9675	0.953	0.968	0.9665	0.9585	0.9475	0.968	0.9485	0.016	0.0535	0.0325	0.047	0.032	0.0335	0.0415	0.0525	0.032	0.0515
72	0.9855	0.9495	0.971	0.9495	0.967	0.964	0.963	0.9455	0.9655	0.9425	0.0145	0.0505	0.029	0.0505	0.033	0.036	0.037	0.0545	0.0345	0.0575
73	0.9875	0.951	0.9665	0.949	0.973	0.9645	0.959	0.9465	0.968	0.945	0.0125	0.049	0.0335	0.051	0.027	0.0355	0.041	0.0535	0.032	0.055
74	0.987	0.9625	0.965	0.9405	0.9775	0.9595	0.964	0.944	0.9675	0.955	0.013	0.0375	0.035	0.0595	0.0225	0.0405	0.036	0.056	0.0325	0.045
75	0.9905	0.958	0.9665	0.9435	0.982	0.9595	0.9615	0.952	0.972	0.955	0.0095	0.042	0.0335	0.0565	0.018	0.0405	0.0385	0.048	0.028	0.045
76	0.988	0.954	0.9685	0.942	0.9805	0.9565	0.958	0.9595	0.977	0.9465	0.012	0.046	0.0315	0.058	0.0195	0.0435	0.042	0.0405	0.023	0.0535
77	0.991	0.958	0.9585	0.955	0.9815	0.9555	0.9625	0.9565	0.9725	0.9415	0.009	0.042	0.0415	0.045	0.0185	0.0445	0.0375	0.0435	0.0275	0.0585
78	0.9925	0.963	0.9495	0.956	0.977	0.958	0.9725	0.954	0.9695	0.941	0.0075	0.037	0.0505	0.044	0.023	0.042	0.0275	0.046	0.0305	0.059
79	0.9905	0.9625	0.9395	0.9545	0.971	0.9575	0.969	0.945	0.9715	0.9375	0.0095	0.0375	0.0605	0.0455	0.029	0.0425	0.031	0.055	0.0285	0.0625
80	0.99	0.969	0.941	0.9605	0.975	0.961	0.9685	0.9475	0.9785	0.946	0.01	0.031	0.059	0.0395	0.025	0.039	0.0315	0.0525	0.0215	0.054
81	0.987	0.9735	0.946	0.96	0.966	0.964	0.9595	0.9565	0.97	0.9485	0.013	0.0265	0.054	0.04	0.034	0.036	0.0405	0.0435	0.03	0.0515
82	0.987	0.977	0.949	0.968	0.967	0.9645	0.967	0.963	0.973	0.9585	0.013	0.023	0.051	0.032	0.033	0.0355	0.033	0.037	0.027	0.0415
83	0.9835	0.974	0.949	0.9625	0.972	0.9655	0.967	0.9635	0.969	0.9575	0.0165	0.026	0.051	0.0375	0.028	0.0345	0.033	0.0365	0.031	0.0425
84	0.9825	0.975	0.9575	0.958	0.9705	0.9605	0.971	0.9655	0.97	0.955	0.0175	0.025	0.0425	0.042	0.0295	0.0395	0.029	0.0345	0.03	0.045
85	0.9785	0.966	0.963	0.9555	0.9635	0.966	0.9735	0.9705	0.9705	0.956	0.0215	0.034	0.037	0.0445	0.0365	0.034	0.0265	0.0295	0.0295	0.044
86	0.977	0.9625	0.9645	0.952	0.953	0.962	0.9755	0.971	0.971	0.967	0.023	0.0375	0.0355	0.048	0.047	0.038	0.0245	0.029	0.029	0.033
87	0.9805	0.968	0.968	0.9515	0.95	0.955	0.9735	0.9705	0.9695	0.9695	0.0195	0.032	0.032	0.0485	0.05	0.045	0.0265	0.0295	0.0305	0.0305
88	0.978	0.9735	0.971	0.956	0.961	0.9465	0.981	0.965	0.971	0.9705	0.022	0.0265	0.029	0.044	0.039	0.0535	0.019	0.035	0.029	0.0295
89	0.972	0.976	0.967	0.955	0.9655	0.949	0.9825	0.9615	0.972	0.9695	0.028	0.024	0.033	0.045	0.0345	0.051	0.0175	0.0385	0.028	0.0305
90	0.9775	0.983	0.9575	0.9635	0.9585	0.955	0.9875	0.9565	0.967	0.9705	0.0225	0.017	0.0425	0.0365	0.0415	0.045	0.0125	0.0435	0.033	0.0295
91	0.9785	0.98	0.964	0.965	0.965	0.9585	0.992	0.948	0.9645	0.9655	0.0215	0.02	0.036	0.035	0.035	0.0415	0.008	0.052	0.0355	0.0345
92	0.9805	0.9795	0.968	0.967	0.9665	0.9665	0.9905	0.9495	0.9645	0.9675	0.0195	0.0205	0.032	0.033	0.0335	0.0335	0.0095	0.0505	0.0355	0.0325
93	0.984	0.982	0.96	0.9685	0.961	0.9685	0.9915	0.9505	0.9655	0.9655	0.016	0.018	0.04	0.0315	0.039	0.0315	0.0085	0.0495	0.0345	0.0345
94	0.9835	0.982	0.9625	0.9655	0.9595	0.966	0.991	0.948	0.9595	0.961	0.0165	0.018	0.0375	0.0345	0.0405	0.034	0.009	0.052	0.0405	0.039
95	0.978	0.9825	0.9575	0.968	0.957	0.9665	0.991	0.9515	0.971	0.967	0.022	0.0175	0.0425	0.032	0.043	0.0335	0.009	0.0485	0.029	0.033
96	0.9765	0.9795	0.9625	0.97	0.9675	0.961	0.9905	0.956	0.971	0.966	0.0235	0.0205	0.0375	0.03	0.0325	0.039	0.0095	0.044	0.029	0.034
97	0.98	0.9845	0.955	0.969	0.962	0.956	0.9875	0.9605	0.963	0.9685	0.02	0.0155	0.045	0.031	0.038	0.044	0.0125	0.0395	0.037	0.0315
98	0.9785	0.9845	0.9585	0.9715	0.9685	0.9675	0.987	0.9585	0.96	0.9645	0.0215	0.0155	0.0415	0.0285	0.0315	0.0325	0.013	0.0415	0.04	0.0355
99	0.9845	0.989	0.947	0.976	0.9655	0.9595	0.991	0.9635	0.971	0.966	0.0155	0.011	0.053	0.024	0.0345	0.0405	0.009	0.0365	0.029	0.034
100	0.987	0.99	0.951	0.983	0.9655	0.957	0.99	0.9555	0.9795	0.9735	0.013	0.01	0.049	0.017	0.0345	0.043	0.01	0.0445	0.0205	0.0265

## Sheet: lab pop
Gen	a	a	a	a	a	a	a	a	a	a	b	b	b	b	b	b	b	b	b	b
1	0.5	0.5	0.5	0.5	0.5	0.625	0.5	0.5	0.5	0.5	0.5	0.5	0.5	0.5	0.5	0.375	0.5	0.5	0.5	0.5
2	0.5	0.5	0.5	0.5	0.291667	0.75	0.5	0.458333	0.458333	0.5	0.5	0.5	0.5	0.5	0.708333	0.25	0.5	0.541667	0.541667	0.5
3	0.45	0.5	0.55	0.4	0.434783	0.791339	0.35	0.388889	0.513158	0.45	0.55	0.5	0.45	0.6	0.565217	0.208661	0.65	0.611111	0.486842	0.55		0.4875
4	0.852941	0.428571	0.673469	0.365385	0.391304	0.778641	0.285714	0.428571	0.538235	0.37037	0.147059	0.571429	0.326531	0.634615	0.608696	0.221359	0.714286	0.571429	0.461765	0.62963		0.0395285
5	0.87234	0.417722	0.680498	0.396739	0.442652	0.807	0.398148	0.473064	0.570545	0.401163	0.12766	0.582278	0.319502	0.603261	0.557348	0.193	0.601852	0.526936	0.429455	0.598837
6	0.878731	0.454068	0.719	0.444578	0.51	0.818	0.443439	0.5225	0.636	0.502899	0.121269	0.545932	0.281	0.555422	0.49	0.182	0.556561	0.4775	0.364	0.497101
7	0.885	0.504	0.7435	0.475	0.5555	0.821	0.521516	0.554	0.6885	0.5705	0.115	0.496	0.2565	0.525	0.4445	0.179	0.478484	0.446	0.3115	0.4295
8	0.895	0.5415	0.7635	0.5305	0.591	0.8315	0.5805	0.6085	0.717	0.6095	0.105	0.4585	0.2365	0.4695	0.409	0.1685	0.4195	0.3915	0.283	0.3905
9	0.8945	0.5855	0.7735	0.5945	0.634	0.841	0.602	0.649	0.7215	0.653	0.1055	0.4145	0.2265	0.4055	0.366	0.159	0.398	0.351	0.2785	0.347
10	0.9085	0.6305	0.7895	0.636	0.6615	0.838	0.6475	0.6815	0.752	0.6675	0.0915	0.3695	0.2105	0.364	0.3385	0.162	0.3525	0.3185	0.248	0.3325
11	0.9105	0.674	0.7965	0.669	0.711	0.858	0.6745	0.7015	0.777	0.7025	0.0895	0.326	0.2035	0.331	0.289	0.142	0.3255	0.2985	0.223	0.2975
12	0.9105	0.6985	0.7925	0.7005	0.7345	0.865	0.6915	0.7175	0.802	0.723	0.0895	0.3015	0.2075	0.2995	0.2655	0.135	0.3085	0.2825	0.198	0.277
13	0.9255	0.7205	0.809	0.73	0.767	0.867	0.715	0.7305	0.8035	0.735	0.0745	0.2795	0.191	0.27	0.233	0.133	0.285	0.2695	0.1965	0.265
14	0.9305	0.7355	0.829	0.7445	0.767	0.8735	0.72	0.7715	0.8315	0.756	0.0695	0.2645	0.171	0.2555	0.233	0.1265	0.28	0.2285	0.1685	0.244
15	0.9335	0.753	0.8325	0.755	0.7795	0.873	0.74	0.7875	0.8365	0.762	0.0665	0.247	0.1675	0.245	0.2205	0.127	0.26	0.2125	0.1635	0.238
16	0.939	0.777	0.8435	0.775	0.803	0.8795	0.752	0.7995	0.847	0.782	0.061	0.223	0.1565	0.225	0.197	0.1205	0.248	0.2005	0.153	0.218
17	0.9385	0.791	0.8515	0.7875	0.8185	0.8915	0.7645	0.8205	0.8575	0.811	0.0615	0.209	0.1485	0.2125	0.1815	0.1085	0.2355	0.1795	0.1425	0.189
18	0.9345	0.804	0.8625	0.813	0.834	0.8985	0.792	0.8295	0.8695	0.808	0.0655	0.196	0.1375	0.187	0.166	0.1015	0.208	0.1705	0.1305	0.192
19	0.9325	0.8225	0.855	0.8195	0.8455	0.909	0.793	0.833	0.876	0.8115	0.0675	0.1775	0.145	0.1805	0.1545	0.091	0.207	0.167	0.124	0.1885
20	0.9285	0.813	0.851	0.828	0.844	0.918	0.811	0.834	0.891	0.8155	0.0715	0.187	0.149	0.172	0.156	0.082	0.189	0.166	0.109	0.1845
21	0.931	0.8245	0.861	0.8335	0.866	0.923	0.8155	0.8365	0.885	0.841	0.069	0.1755	0.139	0.1665	0.134	0.077	0.1845	0.1635	0.115	0.159
22	0.9235	0.8215	0.846	0.845	0.8595	0.916	0.83	0.8635	0.8915	0.8515	0.0765	0.1785	0.154	0.155	0.1405	0.084	0.17	0.1365	0.1085	0.1485
23	0.912	0.846	0.8515	0.829	0.8765	0.928	0.826	0.8565	0.8995	0.862	0.088	0.154	0.1485	0.171	0.1235	0.072	0.174	0.1435	0.1005	0.138
24	0.9165	0.861	0.862	0.8365	0.8835	0.9335	0.842	0.873	0.897	0.864	0.0835	0.139	0.138	0.1635	0.1165	0.0665	0.158	0.127	0.103	0.136
25	0.9175	0.864	0.8575	0.834	0.891	0.936	0.842	0.8705	0.9025	0.8645	0.0825	0.136	0.1425	0.166	0.109	0.064	0.158	0.1295	0.0975	0.1355
26	0.908	0.865	0.864	0.854	0.9035	0.943	0.8455	0.8745	0.9095	0.867	0.092	0.135	0.136	0.146	0.0965	0.057	0.1545	0.1255	0.0905	0.133
27	0.9105	0.863	0.8805	0.8735	0.923	0.9485	0.855	0.88	0.9115	0.8865	0.0895	0.137	0.1195	0.1265	0.077	0.0515	0.145	0.12	0.0885	0.1135
28	0.918	0.868	0.892	0.893	0.9275	0.946	0.8745	0.881	0.9225	0.8805	0.082	0.132	0.108	0.107	0.0725	0.054	0.1255	0.119	0.0775	0.1195
29	0.932	0.8585	0.9025	0.903	0.9305	0.945	0.8775	0.8825	0.925	0.8895	0.068	0.1415	0.0975	0.097	0.0695	0.055	0.1225	0.1175	0.075	0.1105
30	0.9275	0.873	0.915	0.9135	0.9395	0.9465	0.8755	0.8835	0.9315	0.891	0.0725	0.127	0.085	0.0865	0.0605	0.0535	0.1245	0.1165	0.0685	0.109
31	0.9355	0.884	0.9145	0.9035	0.9405	0.942	0.874	0.865	0.9315	0.894	0.0645	0.116	0.0855	0.0965	0.0595	0.058	0.126	0.135	0.0685	0.106
32	0.9415	0.8855	0.914	0.891	0.943	0.941	0.882	0.851	0.9395	0.893	0.0585	0.1145	0.086	0.109	0.057	0.059	0.118	0.149	0.0605	0.107
33	0.9405	0.897	0.9305	0.891	0.952	0.9465	0.8875	0.857	0.946	0.893	0.0595	0.103	0.0695	0.109	0.048	0.0535	0.1125	0.143	0.054	0.107
34	0.939	0.8915	0.938	0.8985	0.9595	0.949	0.901	0.8565	0.943	0.9025	0.061	0.1085	0.062	0.1015	0.0405	0.051	0.099	0.1435	0.057	0.0975
35	0.9375	0.901	0.927	0.9095	0.955	0.936	0.912	0.88	0.9555	0.9115	0.0625	0.099	0.073	0.0905	0.045	0.064	0.088	0.12	0.0445	0.0885
36	0.9435	0.907	0.937	0.907	0.9555	0.934	0.915	0.8975	0.9545	0.916	0.0565	0.093	0.063	0.093	0.0445	0.066	0.085	0.1025	0.0455	0.084
37	0.946	0.9085	0.9295	0.9015	0.953	0.9335	0.9135	0.895	0.9545	0.914	0.054	0.0915	0.0705	0.0985	0.047	0.0665	0.0865	0.105	0.0455	0.086
38	0.945	0.912	0.938	0.9005	0.9485	0.9325	0.9125	0.897	0.956	0.9135	0.055	0.088	0.062	0.0995	0.0515	0.0675	0.0875	0.103	0.044	0.0865
39	0.9475	0.921	0.934	0.9105	0.941	0.926	0.9145	0.9005	0.955	0.909	0.0525	0.079	0.066	0.0895	0.059	0.074	0.0855	0.0995	0.045	0.091
40	0.95	0.926	0.9395	0.9115	0.9325	0.9305	0.917	0.903	0.954	0.9165	0.05	0.074	0.0605	0.0885	0.0675	0.0695	0.083	0.097	0.046	0.0835
41	0.9575	0.917	0.9355	0.915	0.9385	0.9235	0.9215	0.91	0.9585	0.916	0.0425	0.083	0.0645	0.085	0.0615	0.0765	0.0785	0.09	0.0415	0.084
42	0.9575	0.918	0.9425	0.916	0.9375	0.9255	0.9215	0.916	0.956	0.929	0.0425	0.082	0.0575	0.084	0.0625	0.0745	0.0785	0.084	0.044	0.071
43	0.9495	0.9165	0.9355	0.919	0.9345	0.9235	0.9245	0.9145	0.952	0.924	0.0505	0.0835	0.0645	0.081	0.0655	0.0765	0.0755	0.0855	0.048	0.076
44	0.953	0.908	0.9415	0.918	0.94	0.93	0.9245	0.9215	0.9485	0.926	0.047	0.092	0.0585	0.082	0.06	0.07	0.0755	0.0785	0.0515	0.074
45	0.956	0.9125	0.9305	0.9355	0.944	0.9305	0.931	0.926	0.953	0.9265	0.044	0.0875	0.0695	0.0645	0.056	0.0695	0.069	0.074	0.047	0.0735
46	0.9585	0.909	0.9415	0.942	0.943	0.9315	0.9335	0.939	0.953	0.926	0.0415	0.091	0.0585	0.058	0.057	0.0685	0.0665	0.061	0.047	0.074
47	0.959	0.905	0.9425	0.9475	0.938	0.931	0.934	0.94	0.955	0.9315	0.041	0.095	0.0575	0.0525	0.062	0.069	0.066	0.06	0.045	0.0685
48	0.964	0.9065	0.9415	0.949	0.953	0.94	0.933	0.941	0.955	0.93	0.036	0.0935	0.0585	0.051	0.047	0.06	0.067	0.059	0.045	0.07
49	0.9685	0.914	0.9395	0.9505	0.955	0.9425	0.925	0.9445	0.9535	0.9395	0.0315	0.086	0.0605	0.0495	0.045	0.0575	0.075	0.0555	0.0465	0.0605
50	0.9625	0.9145	0.9385	0.957	0.957	0.9415	0.9245	0.942	0.948	0.94	0.0375	0.0855	0.0615	0.043	0.043	0.0585	0.0755	0.058	0.052	0.06
51	0.9625	0.911	0.9355	0.953	0.96	0.944	0.9275	0.951	0.9585	0.9445	0.0375	0.089	0.0645	0.047	0.04	0.056	0.0725	0.049	0.0415	0.0555
52	0.9685	0.9105	0.943	0.964	0.963	0.943	0.937	0.9515	0.9595	0.946	0.0315	0.0895	0.057	0.036	0.037	0.057	0.063	0.0485	0.0405	0.054
53	0.974	0.9145	0.9505	0.9595	0.9645	0.942	0.937	0.939	0.9585	0.9435	0.026	0.0855	0.0495	0.0405	0.0355	0.058	0.063	0.061	0.0415	0.0565
54	0.9685	0.916	0.951	0.9565	0.967	0.939	0.932	0.943	0.9535	0.9415	0.0315	0.084	0.049	0.0435	0.033	0.061	0.068	0.057	0.0465	0.0585
55	0.9705	0.9245	0.951	0.956	0.969	0.938	0.934	0.9375	0.9525	0.9415	0.0295	0.0755	0.049	0.044	0.031	0.062	0.066	0.0625	0.0475	0.0585
56	0.977	0.9365	0.9525	0.9575	0.9695	0.9415	0.9385	0.9445	0.9545	0.9435	0.023	0.0635	0.0475	0.0425	0.0305	0.0585	0.0615	0.0555	0.0455	0.0565
57	0.9815	0.943	0.954	0.9555	0.967	0.9415	0.948	0.949	0.961	0.9465	0.0185	0.057	0.046	0.0445	0.033	0.0585	0.052	0.051	0.039	0.0535
58	0.982	0.938	0.9555	0.9625	0.9645	0.9405	0.9425	0.948	0.9605	0.9435	0.018	0.062	0.0445	0.0375	0.0355	0.0595	0.0575	0.052	0.0395	0.0565
59	0.979	0.9395	0.958	0.96	0.963	0.9355	0.9545	0.9485	0.953	0.9445	0.021	0.0605	0.042	0.04	0.037	0.0645	0.0455	0.0515	0.047	0.0555
60	0.9815	0.943	0.9605	0.9575	0.9615	0.943	0.9475	0.9385	0.9455	0.932	0.0185	0.057	0.0395	0.0425	0.0385	0.057	0.0525	0.0615	0.0545	0.068
61	0.9775	0.9465	0.963	0.955	0.9555	0.941	0.9495	0.947	0.9605	0.931	0.0225	0.0535	0.037	0.045	0.0445	0.059	0.0505	0.053	0.0395	0.069
62	0.9725	0.9495	0.9625	0.954	0.959	0.948	0.941	0.95	0.959	0.9255	0.0275	0.0505	0.0375	0.046	0.041	0.052	0.059	0.05	0.041	0.0745
63	0.972	0.96	0.9565	0.9515	0.9585	0.952	0.941	0.9485	0.971	0.929	0.028	0.04	0.0435	0.0485	0.0415	0.048	0.059	0.0515	0.029	0.071
64	0.9805	0.957	0.957	0.9465	0.9585	0.9525	0.943	0.9545	0.969	0.9295	0.0195	0.043	0.043	0.0535	0.0415	0.0475	0.057	0.0455	0.031	0.0705
65	0.977	0.9545	0.957	0.943	0.959	0.956	0.941	0.951	0.9735	0.939	0.023	0.0455	0.043	0.057	0.041	0.044	0.059	0.049	0.0265	0.061
66	0.975	0.9615	0.954	0.944	0.9605	0.948	0.9455	0.9515	0.978	0.9315	0.025	0.0385	0.046	0.056	0.0395	0.052	0.0545	0.0485	0.022	0.0685
67	0.9735	0.9585	0.952	0.9435	0.96	0.949	0.9485	0.938	0.974	0.921	0.0265	0.0415	0.048	0.0565	0.04	0.051	0.0515	0.062	0.026	0.079
68	0.9745	0.956	0.95	0.941	0.964	0.951	0.95	0.938	0.974	0.928	0.0255	0.044	0.05	0.059	0.036	0.049	0.05	0.062	0.026	0.072
69	0.9755	0.9525	0.959	0.9435	0.9695	0.951	0.9495	0.937	0.9755	0.932	0.0245	0.0475	0.041	0.0565	0.0305	0.049	0.0505	0.063	0.0245	0.068
70	0.9785	0.9535	0.9585	0.95	0.9715	0.9515	0.955	0.9355	0.9715	0.9395	0.0215	0.0465	0.0415	0.05	0.0285	0.0485	0.045	0.0645	0.0285	0.0605
71	0.978	0.945	0.96	0.951	0.968	0.948	0.96	0.94	0.966	0.9425	0.022	0.055	0.04	0.049	0.032	0.052	0.04	0.06	0.034	0.0575
72	0.981	0.9545	0.9585	0.949	0.969	0.9585	0.968	0.9475	0.9695	0.9425	0.019	0.0455	0.0415	0.051	0.031	0.0415	0.032	0.0525	0.0305	0.0575
73	0.9825	0.955	0.954	0.944	0.969	0.9605	0.9675	0.946	0.9735	0.943	0.0175	0.045	0.046	0.056	0.031	0.0395	0.0325	0.054	0.0265	0.057
74	0.987	0.9635	0.9545	0.952	0.9745	0.954	0.967	0.949	0.9725	0.94	0.013	0.0365	0.0455	0.048	0.0255	0.046	0.033	0.051	0.0275	0.06
75	0.986	0.956	0.9635	0.9455	0.9755	0.953	0.9585	0.9385	0.9755	0.9375	0.014	0.044	0.0365	0.0545	0.0245	0.047	0.0415	0.0615	0.0245	0.0625
76	0.9875	0.9525	0.9595	0.9565	0.965	0.954	0.9595	0.9505	0.9725	0.9255	0.0125	0.0475	0.0405	0.0435	0.035	0.046	0.0405	0.0495	0.0275	0.0745
77	0.9885	0.9615	0.9545	0.955	0.9615	0.9525	0.9615	0.9485	0.97	0.9325	0.0115	0.0385	0.0455	0.045	0.0385	0.0475	0.0385	0.0515	0.03	0.0675
78	0.9865	0.957	0.954	0.958	0.9565	0.952	0.9625	0.945	0.9685	0.9375	0.0135	0.043	0.046	0.042	0.0435	0.048	0.0375	0.055	0.0315	0.0625
79	0.986	0.9575	0.956	0.954	0.96	0.959	0.9615	0.9565	0.969	0.9435	0.014	0.0425	0.044	0.046	0.04	0.041	0.0385	0.0435	0.031	0.0565
80	0.9835	0.961	0.952	0.9505	0.958	0.965	0.967	0.961	0.9735	0.948	0.0165	0.039	0.048	0.0495	0.042	0.035	0.033	0.039	0.0265	0.052
81	0.984	0.9655	0.9535	0.9535	0.959	0.964	0.9655	0.959	0.9695	0.95	0.016	0.0345	0.0465	0.0465	0.041	0.036	0.0345	0.041	0.0305	0.05
82	0.98	0.9685	0.959	0.958	0.958	0.9605	0.972	0.964	0.967	0.9565	0.02	0.0315	0.041	0.042	0.042	0.0395	0.028	0.036	0.033	0.0435
83	0.9815	0.966	0.9685	0.9565	0.955	0.956	0.978	0.9605	0.9675	0.9575	0.0185	0.034	0.0315	0.0435	0.045	0.044	0.022	0.0395	0.0325	0.0425
84	0.982	0.963	0.9655	0.948	0.955	0.9535	0.9825	0.955	0.9745	0.9635	0.018	0.037	0.0345	0.052	0.045	0.0465	0.0175	0.045	0.0255	0.0365
85	0.983	0.9625	0.969	0.9495	0.9555	0.9535	0.985	0.9625	0.972	0.9515	0.017	0.0375	0.031	0.0505	0.0445	0.0465	0.015	0.0375	0.028	0.0485
86	0.984	0.9655	0.967	0.948	0.952	0.956	0.986	0.9555	0.9735	0.9575	0.016	0.0345	0.033	0.052	0.048	0.044	0.014	0.0445	0.0265	0.0425
87	0.9855	0.9625	0.9695	0.9395	0.953	0.9615	0.9875	0.951	0.966	0.9565	0.0145	0.0375	0.0305	0.0605	0.047	0.0385	0.0125	0.049	0.034	0.0435
88	0.984	0.974	0.9635	0.9315	0.958	0.9605	0.9885	0.955	0.967	0.9555	0.016	0.026	0.0365	0.0685	0.042	0.0395	0.0115	0.045	0.033	0.0445
89	0.982	0.9805	0.953	0.9405	0.9625	0.9645	0.9915	0.955	0.971	0.9605	0.018	0.0195	0.047	0.0595	0.0375	0.0355	0.0085	0.045	0.029	0.0395
90	0.982	0.982	0.952	0.949	0.959	0.971	0.9885	0.9545	0.9745	0.956	0.018	0.018	0.048	0.051	0.041	0.029	0.0115	0.0455	0.0255	0.044
91	0.985	0.9795	0.941	0.958	0.96	0.97	0.989	0.9525	0.9705	0.9615	0.015	0.0205	0.059	0.042	0.04	0.03	0.011	0.0475	0.0295	0.0385
92	0.986	0.9825	0.9445	0.963	0.9625	0.9655	0.9845	0.9595	0.9675	0.96	0.014	0.0175	0.0555	0.037	0.0375	0.0345	0.0155	0.0405	0.0325	0.04
93	0.985	0.983	0.9455	0.9635	0.9645	0.964	0.9895	0.958	0.964	0.966	0.015	0.017	0.0545	0.0365	0.0355	0.036	0.0105	0.042	0.036	0.034
94	0.9845	0.9815	0.947	0.962	0.9555	0.968	0.989	0.9565	0.964	0.965	0.0155	0.0185	0.053	0.038	0.0445	0.032	0.011	0.0435	0.036	0.035
95	0.9855	0.9815	0.947	0.968	0.949	0.967	0.9875	0.948	0.965	0.9665	0.0145	0.0185	0.053	0.032	0.051	0.033	0.0125	0.052	0.035	0.0335
96	0.9885	0.9845	0.947	0.975	0.9585	0.966	0.9895	0.9535	0.9645	0.9695	0.0115	0.0155	0.053	0.025	0.0415	0.034	0.0105	0.0465	0.0355	0.0305
97	0.9855	0.984	0.938	0.9775	0.9535	0.967	0.989	0.9525	0.9655	0.9695	0.0145	0.016	0.062	0.0225	0.0465	0.033	0.011	0.0475	0.0345	0.0305
98	0.988	0.9865	0.9375	0.9805	0.9475	0.9755	0.991	0.954	0.967	0.964	0.012	0.0135	0.0625	0.0195	0.0525	0.0245	0.009	0.046	0.033	0.036
99	0.988	0.985	0.942	0.983	0.951	0.967	0.9925	0.951	0.974	0.963	0.012	0.015	0.058	0.017	0.049	0.033	0.0075	0.049	0.026	0.037
100	0.9925	0.9885	0.942	0.98	0.9525	0.963	0.99	0.953	0.9685	0.963	0.0075	0.0115	0.058	0.02	0.0475	0.037	0.01	0.047	0.0315	0.037
